# Supplementary material for: The Surreptitious Burden of Nonalcoholic Fatty Liver Disease in the Elderly in the Asia-Pacific Region: An Insight from the Global Burden of Disease Study 2019
Source: J Clin Med. 2023 Oct 11;12(20):6456. doi: 10.3390/jcm12206456 (PMC10607093; doi:10.3390/jcm12206456)
Supplement: Supplementary file 1 [file jcm-12-06456-s001.zip]

Archive with 1 entries (1 files):
- jcm-2597345-supplementary.pdf
